# Supplementary material for: Repositioning Perindopril for Mitigation of Methotrexate-Induced Hepatotoxicity in Rats
Source: Pharmaceuticals (Basel). 2025 Mar 2;18(3):358. doi: 10.3390/ph18030358 (PMC11945847; doi:10.3390/ph18030358)
Supplement: Supplementary file 1 [file pharmaceuticals-18-00358-s001.zip]

Archive with 1 entries (1 files):
- pharmaceuticals-3469409-supplementary.xlsx
