# Supplementary material for: Repositioning Perindopril for Mitigation of Methotrexate-Induced Hepatotoxicity in Rats
Source: Pharmaceuticals (Basel). 2025 Mar 2;18(3):358. doi: 10.3390/ph18030358 (PMC11945847; doi:10.3390/ph18030358)
Supplement: Supplementary file 1 [file pharmaceuticals-18-00358-s001.zip › pharmaceuticals-3469409-supplementary.xlsx]

## Sheet: Results
Parameter	Rat No.	Control	MTX	MTX+PNP 0.5mg	MTX+PNP 1mg	MTX+PNP 2mg
Total bilirubin (mg/L)	1	2.3	6.36	5.35	4.11	4.15
	2	3.01	6.52	5.87	4.32	3.71
	3	2.88	7.26	6.12	4.85	3.15
	4	2.92	5.55	5.34	4.74	3.51
	5	2.48	6.47	6.14	5.27	4.27
	6	2.36	7.31	4.74	4.77	3.56
	7	3.56	6.63	6.64	4.62	3.66
	8	3.14	6.14	5.14	4.64	3.21
	9	3.13	7.31	5.87	4.74	3.57
	10	3.63	5.93	4.98	5.23	3.72
Tissue MMP-9 (ng/g tissue)	1	355.2	986.2	802.5	769.2	574.1
	2	380.9	929.77	775.76	790.82	535.2
	3	311.2	1045.3	834.2	780.1	553.6
	4	380.3	1013.2	795.01	625.8	479.6
	5	441.5	825.5	760.06	670.6	490.5
	6	430.7	731.4	851.3	764.5	471.2
	7	407.8	851.7	717.4	732.1	536.7
	8	321.6	791.1	739.08	754.9	562.9
	9	301.3	898.3	842.2	640.2	586.3
	10	421.2	906.4	787.27	680.8	625.8
Serum Albumin (mg/ml)	1	32.2	15.76	20.82	24.79	29.77
	2	35.1	13.18	22.78	25.42	32.28
	3	30.5	14.1	22.77	26.33	28.32
	4	29.4	16.97	22.17	23.7	27.45
	5	31.8	10.73	19.73	22.69	26.69
	6	29.7	12.89	19.89	27.25	27.32
	7	35.3	14.82	18.92	24.49	28.75
	8	28.9	10.83	20.83	25.37	24.31
	9	34.75	13.01	21.93	23.64	25.63
	10	33.17	15.08	17.91	22.99	32.53
Tissue KEAP1 (ng/g tissue)	1	9.06	40.6	27.52	21.7	14.65
	2	7.65	35.2	22.18	17.4	11.13
	3	6.88	33.3	31.73	16.7	13.37
	4	7.32	37.4	24.16	19.5	11.44
	5	7.42	31.1	29.93	19.4	16.26
	6	9.54	41.6	26.89	17.1	15.74
	7	6.64	44.6	25.36	20.8	12.82
	8	7.52	39.4	30.82	18.2	15.38
	9	6.03	34.3	21.93	19.7	12.67
	10	8.12	43.3	23.11	15.9	15.14
Tissue PPAR-γ (ng/mg tissue)	1	19.12	7.95	11.65	14.77	17.3
	2	12.32	5.81	10.85	13.62	14.9
	3	18.84	7.29	11.86	15.04	16.5
	4	17.74	7.35	8.96	11.74	10.8
	5	13.03	6.58	10.67	12.83	15.4
	6	16.43	8.11	9.79	13.57	16.1
	7	18.79	7.35	12.04	14.26	13.3
	8	17.93	7.84	10.34	13.39	14.1
	9	11.52	6.7	8.92	11.68	15.9
	10	16.81	6.27	9.46	10.46	11.2
Tissue HO-1 (ng/mg protein)	1	0.39	0.14	0.22	0.21	0.37
	2	0.35	0.12	0.21	0.29	0.29
	3	0.36	0.11	0.19	0.31	0.36
	4	0.42	0.13	0.26	0.24	0.33
	5	0.44	0.14	0.18	0.26	0.35
	6	0.38	0.15	0.2	0.3	0.36
	7	0.37	0.09	0.25	0.22	0.32
	8	0.43	0.12	0.21	0.31	0.31
	9	0.41	0.08	0.16	0.25	0.29
	10	0.47	0.16	0.17	0.28	0.3
Tissue MDA (nmol/g tissue)	1	23.21	65.8	58.7	47.6	36.5
	2	30.36	78.2	53.3	42.5	40.2
	3	21.58	61.4	64.4	51.1	31.4
	4	26.61	54.6	62.5	40.3	29.6
	5	29.29	62.8	55.7	38.6	38.3
	6	21.02	78.5	51.6	40.4	32.9
	7	29.32	85.9	50.9	49.7	27.5
	8	25.85	64.4	55.8	45.2	28.4
	9	32.74	87.3	49.2	44.6	43.3
	10	27.27	63.1	56.7	56.8	29.6
Tissue TAC (mmol/L)	1	2.55	0.74	1.48	2.3	2.54
	2	3.01	1.07	1.63	1.76	2.66
	3	2.88	0.96	1.39	2.02	2.14
	4	2.92	0.69	1.68	1.93	2.51
	5	2.48	0.9	1.47	1.85	2.37
	6	2.36	1.09	1.71	1.73	2.16
	7	2.56	0.94	1.43	1.97	2.02
	8	3.14	1.12	1.38	1.7	1.94
	9	2.11	0.82	1.55	1.66	2.33
	10	2.63	1.01	1.32	1.48	2.09
Tissue SOD (U/g tissue)	1	223.2	91.3	155.2	184.33	252.7
	2	242.7	83.4	172.8	142.3	281.2
	3	297.8	127.9	164.6	216.4	243.4
	4	214.3	114.4	112.5	206.7	277.8
	5	254.6	84.7	124.9	203.3	214.3
	6	210.6	90.6	139.2	192.9	254.6
	7	262.3	102.2	149.9	187.2	290.6
	8	273.7	103.5	189.6	161.7	202.3
	9	284.6	114.4	136.3	171.6	223.7
	10	248.7	78.3	142.5	158.6	234.6
Tissue catalase (U/mg protein)	1	43.29	19.21	29.97	33.21	41.39
	2	45.13	18.72	28.62	30.36	40.71
	3	40.62	13.72	26.94	31.08	28.15
	4	41.82	22.83	25.74	35.61	37.51
	5	34.63	19.44	24.83	35.29	40.27
	6	37.11	15.74	25.57	31.02	39.56
	7	40.76	14.64	27.26	29.32	43.06
	8	39.71	20.24	23.99	22.85	36.21
	9	32.12	16.87	24.68	24.74	35.98
	10	46.14	22.41	20.01	34.87	31.72
Tissue Nrf2 (x10-1 ng/g tissue)	1	0.32	0.12	0.19	0.31	0.31
	2	0.34	0.11	0.21	0.27	0.33
	3	0.36	0.15	0.22	0.26	0.36
	4	0.39	0.19	0.21	0.21	0.32
	5	0.42	0.12	0.27	0.26	0.38
	6	0.39	0.14	0.24	0.25	0.28
	7	0.35	0.09	0.23	0.24	0.32
	8	0.33	0.13	0.18	0.29	0.31
	9	0.43	0.14	0.25	0.32	0.34
	10	0.45	0.15	0.22	0.27	0.37
Tissue AST (U/L)	1	41.4	112.21	108.1	82.4	71.2
	2	46.7	123.54	91.9	88.3	80.3
	3	36.3	134.7	95.2	93.8	81.5
	4	53.6	125.8	109.1	94.9	66.5
	5	45.2	145.6	129.5	80.2	78.8
	6	40.6	110.2	102.3	74.1	60.12
	7	44.1	116.41	107.8	85.3	75.4
	8	46.8	137.8	109.9	92.5	55.6
	9	52.6	105.74	103.3	89.4	64.7
	10	39.3	118.96	97.7	94.7	56.1
Tissue NF-kB (p65) (pg/g tissue)	1	2.34	9.5	7.22	6.11	3.81
	2	2.26	8.2	6.51	6.32	4.34
	3	2.14	7.9	6.3	6.12	4.54
	4	2.81	9.4	6.83	5.92	4.65
	5	2.67	9.2	6.4	5.23	4.93
	6	2.46	9.6	6.13	5.73	4.81
	7	2.02	8.4	6.76	5.25	4.77
	8	1.94	8.1	6.92	5.85	4.63
	9	1.83	8.9	7.5	5.97	4.21
	10	2.19	9.1	6.71	6.71	4.52
Tissue MMP-3 (ng/g tissue)	1	153.2	835.2	652.11	482.31	405.2
	2	208.2	753.6	575.6	452.6	351.4
	3	199.8	779.6	546.3	494.3	395.8
	4	221.6	790.5	521.6	515.2	372.6
	5	235.3	741.2	570.5	501.6	390.5
	6	210.4	836.7	697.8	563.3	305.1
	7	191.5	862.9	552.2	556.2	451.9
	8	183.4	786.3	637.5	549.4	481.3
	9	161.2	725.8	685.6	509.2	497.6
	10	234.3	713.6	618.7	465.6	501.3
Serum ALP (U/L)	1	34.8	151.2	88.97	61.3	42.4
	2	22.36	96.7	68.3	67.3	44.3
	3	21.58	112.3	93.3	68.8	45.7
	4	24.61	143.6	80.8	69.7	51.6
	5	26.99	115.2	93.5	59.8	47.8
	6	31.02	110.6	109.4	55.2	54.3
	7	25.32	134.1	71.2	71.4	35.8
	8	27.85	94.8	63.6	84.6	49.6
	9	32.74	132.6	79.8	62.8	37.6
	10	25.27	122.3	68.62	52.5	42.1
Tissue MCP-1 (pg/mg protein)	1	50.2	520.2	381.3	334.5	206.2
	2	71.97	480.1	362.3	312.3	184.33
	3	68.3	508.2	345.9	293.4	212.3
	4	73.3	469.3	373.8	326.7	216.4
	5	80.8	486.6	352.3	363.3	206.7
	6	90.5	540.3	370.8	262.9	203.3
	7	59.4	510.5	364.2	336.4	232.9
	8	61.2	491.3	432.6	363.7	167.2
	9	93.6	483.6	412.7	308.5	191.7
	10	99.8	461.2	409.3	343.7	221.6
Tissue IL-1β (pg/mg protein)	1	383.12	1462.3	901.2	861.3	684.1
	2	421.06	1431.3	1057.8	930.3	535.2
	3	361.14	1307.6	945.1	797.6	621.7
	4	432.91	1531.3	1133.9	951.3	585.6
	5	298.87	1517.2	951.2	819.2	491.7
	6	397.16	1319.8	1226.3	789.8	462.6
	7	317.02	1345.7	1062.1	846.7	554.1
	8	402.94	1434.5	1178.4	823.5	499.3
	9	338.83	1527.3	870.4	727.3	453.6
	10	310.09	1372.2	988.2	792.2	530.6
Tissue IL-6 (pg/mg protein)	1	683.4	2091.1	1759.3	1562.7	912.2
	2	658.6	2272.6	1663.2	1469.3	1032.5
	3	813.3	1924.3	1672.6	1350.8	1005.1
	4	747.2	1815.2	1743.5	1304.2	979.2
	5	792.5	2001.6	1814.2	1274.1	1037.7
	6	839.1	2163.3	1554.1	1291.4	1090.7
	7	751.9	1956.2	1627.3	1487.2	1128.3
	8	560.8	2279.4	1716.3	1341.7	1162.1
	9	762.5	1839.2	1751.6	1534.6	958.6
	10	576.7	1865.6	1804.6	1478.6	1103.5
Tissue SIRT1 (ng/g tissue)	1	562.5	193.2	323.2	405.2	482.31
	2	558.3	208.2	242.7	351.4	472.6
	3	584.6	199.8	297.8	395.8	494.3
	4	512.3	221.6	314.3	372.6	515.2
	5	537.4	215.3	254.6	390.5	501.6
	6	513.6	210.4	310.6	305.1	563.3
	7	536.8	191.5	262.3	451.9	556.2
	8	522.6	183.4	273.7	481.3	549.4
	9	618.8	161.2	284.6	497.6	509.2
	10	606.4	234.3	228.7	501.3	475.6
Tissue TNF-alpha (pg/mg protein)	1	305.2	1103.5	971.9	852.5	554.7
	2	250.4	1110.2	933.6	837.2	611.9
	3	286.3	1097.8	919.7	783.4	555.4
	4	322.6	1120.9	871.9	762.5	608.6
	5	247.2	1102.5	947.4	846.7	675.3
	6	306.7	1137.8	1022.7	822.6	539.8
	7	318.4	1090.3	882.1	812.1	625.7
	8	269.2	1081.3	868.2	775.4	636.8
	9	275.3	1162.9	862.6	752.3	613.2
	10	260.1	1105.5	951.5	784.1	575.6
Tissue HMGB1 (pg/g tissue)	1	363.5	751.4	611.9	652.5	480.1
	2	334.2	805.3	755.4	631.1	425.8
	3	305.01	813.2	708.6	550.7	372.6
	4	270.06	825.5	675.3	553.6	364.5
	5	351.3	691.4	769.8	561.3	432.1
	6	277.4	881.7	725.7	604.7	384.9
	7	339.08	791.1	736.8	585.5	440.2
	8	342.2	848.3	713.2	643.2	430.8
	9	289.7	826.4	670.6	626.4	409.6
	10	315.1	804.7	681.4	591.5	451.4
Tissue RAGE (ng/g tissue)	1	10.1	36.2	27.97	24.8	16.6
	2	9.32	34.6	28.3	20.36	21.32
	3	9.12	28.6	23.3	21.58	19.85
	4	8.92	33.3	20.8	24.61	15.74
	5	8.23	27.2	24.5	20.99	14.27
	6	8.73	32.5	19.4	21.02	14.77
	7	10.25	29.1	21.2	25.32	20.62
	8	9.85	31.9	23.6	18.85	15.64
	9	8.97	30.8	19.8	22.74	17.74
	10	8.71	33.5	25.62	19.27	18.83
Total AMPK % of control)	1	100	40.6	54.2	75.51	91.2
	2	100	45.2	71.9	69.26	88.5
	3	100	53.3	68.3	80.04	80.2
	4	100	59.4	73.3	71.95	97.8
	5	100	32.1	50.8	60.87	83.9
	6	100	47.6	60.5	74.16	92.5
	7	100	36.6	59.4	66.91	77.8
	8	100	39.4	61.2	73.34	90.3
	9	100	49.3	63.6	62.83	91.3
	10	100	43.3	75.8	87.41	82.9
pmTOR/ total m-TOR (fold change)	1	1	3.9	4.01	3.5	2.44
	2	1	3.2	3.33	3.26	2.23
	3	1	4.3	3.28	3.04	2.54
	4	1	3.8	3.46	2.95	2.67
	5	1	4.5	3.72	2.87	2.73
	6	1	4.4	3.96	3.16	2.91
	7	1	3.3	3.87	2.91	2.32
	8	1	4.6	3.22	3.34	1.81
	9	1	3.8	3.36	2.83	2.46
	10	1	4.6	3.23	2.41	2.61
Tissue LC3-II (pg/mg tissue)	1	503.1	240.9	330.8	385.6	428.3
	2	494.7	211.2	305.4	332.7	406.5
	3	467.8	230.3	288.6	408.4	432.4
	4	491.6	201.5	324.7	339.2	423.7
	5	511.4	236.7	294.1	361.3	386.4
	6	521.3	187.8	325.8	371.4	454.1
	7	552.4	171.6	259.2	341.7	378.3
	8	543.7	233.3	237.5	322.3	439.8
	9	563.7	191.2	268.6	380.6	419.7
	10	554.8	219.4	318.7	355.2	451.6
Serum ALT (U/L)	1	26.23	76.1	52.3	48.1	33.5
	2	31.02	82.4	45.3	40.5	37.3
	3	25.32	66.8	49.6	57.3	32.2
	4	30.85	71.2	50.4	55.5	36.6
	5	22.74	70.7	42.7	41.3	37.2
	6	29.66	81.3	43.4	47.5	34.3
	7	25.21	77.4	53.5	49.3	30.6
	8	34.57	68.2	55.7	51.2	29.4
	9	33.72	73.5	54.6	43.6	28.3
	10	28.69	79.5	57.9	49.8	30.9
cleaved caspase 3 (% of control)	1	100	164.51	135.4	112.21	112.5
	2	100	155.32	148.2	123.54	126.2
	3	100	134.34	127.1	134.7	108.5
	4	100	147.54	130.3	125.8	113.1
	5	100	160.66	125.4	135.6	104.9
	6	100	170.93	154.2	110.2	110.8
	7	100	154.81	150.7	116.41	108.7
	8	100	173.77	132.8	137.8	120.2
	9	100	161.23	139.7	141.74	114.4
	10	100	144.01	137.9	118.96	107.1
hydroxyproline (µg/g tissue)	1	17.3	62.1	40.6	32.9	17.8
	2	12.87	67.3	45.2	26.71	22.36
	3	16.12	68.8	33.3	28.15	21.58
	4	11.34	69.7	39.4	29.51	24.61
	5	10.14	59.8	32.1	31.27	16.99
	6	13.74	55.2	47.6	35.56	21.02
	7	15.64	71.4	36.6	29.66	25.32
	8	14.14	70.6	38.4	25.21	20.85
	9	12.87	62.8	49.3	34.57	22.74
	10	9.98	52.5	43.3	33.72	18.27
